# Supplementary material for: Optimal Growth Conditions for Azolla pinnata R. Brown: Impacts of Light Intensity, Nitrogen Addition, pH Control, and Humidity
Source: Plants (Basel). 2022 Apr 12;11(8):1048. doi: 10.3390/plants11081048 (PMC9032100; doi:10.3390/plants11081048)
Supplement: Supplementary file 1 [file plants-11-01048-s001.zip]

Archive with 1 entries (1 files):
- plants-1653693-supplementary.pdf
